# Supplementary material for: Closely related Campylobacter jejuni strains from different sources reveal a generalist rather than a specialist lifestyle
Source: BMC Genomics. 2011 Nov 28;12:584. doi: 10.1186/1471-2164-12-584 (PMC3283744; doi:10.1186/1471-2164-12-584)
Supplement: Additional file 1 — Suplementary Table S1: all Campylobacter strains used in this study and MLST results. [file 1471-2164-12-584-S1.XLS]

## Sheet: Tabelle1
Table S1: Campylobacter strains used in this study and MLST results
FBI-Zoo Id	Original strain name	Species	Sampling Year	Origin	Human material	Food material	Meat type	Animal type	ST	aspA	glnA	gltA	glyA	pgm	tkt	uncA	plasmid(s)
FBI-00001	590-4x/2	coli	2008	Animal				Pig	5371	33	38	44	82	104	35	68
FBI-00002	931-8x/1	coli	2008	Animal				Pig	1117	33	39	30	78	104	35	17	+
FBI-00003	1619-3x/1	coli	2008	Animal				Pig	5372	33	39	30	78	104	47	17
FBI-00004	1668-1x/1	coli	2008	Animal				Pig	5373	33	66	30	174	113	35	17
FBI-00005	1861-6x/1	jejuni	2008	Animal				Pig	5408	10	27	16	19	10	471	7
FBI-00006	2062-3x/2	coli	2008	Animal				Pig	1142	33	153	30	82	104	43	36	+
FBI-00007	2460-20x/2	coli	2008	Animal				Pig	5372	33	39	30	78	104	47	17	+
FBI-00008	2651-8x/1	coli	2008	Animal				Pig	1096	33	38	30	82	104	35	17	+
FBI-00009	2766-3x/1	coli	2008	Animal				Pig	5374	33	157	30	82	113	117	17	+
FBI-00010	3032-7x/1	coli	2008	Animal				Pig	899	33	39	30	82	113	35	17	+
FBI-00042	590-4x/3	coli	2008	Animal				Pig	5371	33	38	44	82	104	35	68	+
FBI-00043	590-6x/1	coli	2008	Animal				Pig	5371	33	38	44	82	104	35	68
FBI-00044	590-7x/1	coli	2008	Animal				Pig	4953	33	38	30	82	118	44	36
FBI-00045	590-8x/1	coli	2008	Animal				Pig	854	33	38	30	82	104	43	17	+
FBI-00046	596-6x/1	coli	2008	Animal				Pig	5375	215	39	30	82	104	35	17	+
FBI-00047	596-8x/1	coli	2008	Animal				Pig	872	33	39	30	82	113	44	17
FBI-00048	596-12x/2	coli	2008	Animal				Pig	5376	33	38	30	79	104	35	132	+
FBI-00049	596-14x/1	coli	2008	Animal				Pig	5377	33	39	44	82	104	43	68	+
FBI-00050	596-15x/1	coli	2008	Animal				Pig	5409	301	38	30	82	104	47	17	+
FBI-00051	596-16x/1	coli	2008	Animal				Pig	872	33	39	30	82	113	44	17
FBI-00052	596-20x/2	coli	2008	Animal				Pig	5377	33	39	44	82	104	43	68	+
FBI-00053	931-8x/2	coli	2008	Animal				Pig	1117	33	39	30	78	104	35	17	+
FBI-00054	931-8x/3	coli	2008	Animal				Pig	1117	33	39	30	78	104	35	17	+
FBI-00055	931-8/4	coli	2008	Animal				Pig	1117	33	39	30	78	104	35	17	+
FBI-00056	931-17x/1	coli	2008	Animal				Pig	2741	33	39	30	78	113	47	17	+
FBI-00057	931-20x/1	coli	2008	Animal				Pig	1117	33	39	30	78	104	35	17	+
FBI-00058	931-7x/1	coli	2008	Animal				Pig	5378	33	66	30	82	104	117	17	+
FBI-00060	1619-10x/1	coli	2008	Animal				Pig	5379	33	39	30	78	395	43	17
FBI-00061	1619-10x/2	coli	2008	Animal				Pig	5372	33	39	30	78	104	47	17
FBI-00062	1668-1x/1	coli	2008	Animal				Pig	5373	33	66	30	174	113	35	17
FBI-00063	1668-13x/1	coli	2008	Animal				Pig	5380	33	38	30	79	113	43	17	+
FBI-00064	1668-13x/2	coli	2008	Animal				Pig	5381	33	38	30	82	113	47	132
FBI-00065	1668-15x/1	coli	2008	Animal				Pig	5379	33	39	30	78	395	43	17
FBI-00066	1668-17x/1	coli	2008	Animal				Pig	2732	53	38	30	82	104	43	17	+
FBI-00067	1669-1x/1	coli	2008	Animal				Pig	1117	33	39	30	78	104	35	17	+
FBI-00068	1669-1x/2	coli	2008	Animal				Pig	1117	33	39	30	78	104	35	17	+
FBI-00069	1669-6x/1	coli	2008	Animal				Pig	2732	53	38	30	82	104	43	17
FBI-00070	1669-10x/1	coli	2008	Animal				Pig	5410	302	39	30	78	104	47	17	+
FBI-00071	1669-16x/1	coli	2008	Animal				Pig	1117	33	39	30	78	104	35	17	+
FBI-00072	1669-19x/1	coli	2008	Animal				Pig	5410	302	39	30	78	104	47	17
FBI-00073	1861-2x/1	coli	2008	Animal				Pig	5411	302	39	30	78	113	64	17
FBI-00074	1861-2x/2	coli	2008	Animal				Pig	5411	302	39	30	78	113	64	17
FBI-00075	1861-2x/3	coli	2008	Animal				Pig	5411	302	39	30	78	113	64	17	+
FBI-00076	1861-2x/4	coli	2008	Animal				Pig	5411	302	39	30	78	113	64	17
FBI-00077	1861-6x/2	coli	2008	Animal				Pig	5411	302	39	30	78	113	64	17
FBI-00078	1861-6x/3	coli	2008	Animal				Pig	5411	302	39	30	78	113	64	17
FBI-00079	1861-6x/4	coli	2008	Animal				Pig	5411	302	39	30	78	113	64	17
FBI-00080	3032-12x/1	coli	2008	Animal				Pig	902	33	39	30	79	104	43	17
FBI-00081	80069-3x/1	coli	2008	Animal				Pig	1595	33	38	30	79	104	43	17	+
FBI-00082	80069-3x/2	coli	2008	Animal				Pig	1595	33	38	30	79	104	43	17	+
FBI-00083	80112-1x/1	coli	2008	Animal				Pig	854	33	38	30	82	104	43	17	+
FBI-00084	80115-1X/1	coli	2008	Animal				Pig	854	33	38	30	82	104	43	17
FBI-00085	80131-1x/1	coli	2008	Animal				Pig	1248	33	153	30	82	104	35	36
FBI-00086	80131-3x/1	coli	2008	Animal				Pig	5382	33	39	30	82	113	43	36
FBI-00087	80131-4x/1	coli	2008	Animal				Pig	4849	32	39	30	82	118	44	36
FBI-00088	80144-1x/1	coli	2008	Animal				Pig	1834	33	39	30	82	104	35	68	+
FBI-00089	80159-1x/1	coli	2008	Animal				Pig	2220	33	38	30	82	337	43	17
FBI-00090	80230-1x/1	coli	2008	Animal				Pig	1545	33	39	30	82	118	43	17	+
FBI-00091	80243-7x/1	coli	2008	Animal				Pig	1103	33	39	30	174	104	35	17
FBI-00092	80243-2x/1	coli	2008	Animal				Pig	1426	53	38	30	81	118	85	36
FBI-00093	80243	coli	2008	Animal				Pig	3345	32	39	44	82	104	117	36
FBI-00095	80243-5x/1	coli	2008	Animal				Pig	1096	33	38	30	82	104	35	17	+
FBI-00097	80249-1x/1	coli	2008	Animal				Pig	1556	33	38	30	82	104	43	36
FBI-00098	80249-1x/2	coli	2008	Animal				Pig	1556	33	38	30	82	104	43	36
FBI-00099	80249-1x/1	coli	2008	Animal				Pig	1556	33	38	30	82	104	43	36
FBI-00100	80249-2x/1	coli	2008	Animal				Pig	1556	33	38	30	82	104	43	36
FBI-02071	I2810/08	coli	2008	Human	Stool				5383	33	39	30	173	104	43	68	+
FBI-02072	I2795/08	jejuni	2008	Human	Stool				48	2	4	1	2	7	1	5
FBI-02073	I3156/08	jejuni	2008	Human	Stool				50	2	1	12	3	2	1	5
FBI-02104	I3952/08	jejuni	2008	Human	Stool				3853	2	1	21	334	2	1	5	+
FBI-02105	I995/08	coli	2008	Human	Stool				5431	32	39	30	82	570	43	36	+
FBI-02106	I2096/08	jejuni	2008	Human	Stool				50	2	1	12	3	2	1	5
FBI-02107	I3506/08	coli	2008	Human	Stool				827	33	39	30	82	104	56	17
FBI-02526	4834	jejuni	2008	Food		Meat	Poultry		45	4	7	10	4	1	7	1
FBI-02527	4896	jejuni	2008	Food		Meat	Poultry		46	2	21	5	3	2	1	5
FBI-02528	5740	coli	2007	Animal				Pig	5379	33	39	30	78	395	43	17
FBI-02529	5848	coli	2007	Animal				Pig	5432	33	38	337	441	104	43	17
FBI-02530	5895	coli	2007	Animal				Pig	5384	33	38	30	82	118	47	17	+
FBI-02531	5921	coli	2007	Animal				Pig	5379	33	39	30	78	395	43	17
FBI-02532	5922	coli	2007	Animal				Pig	5385	33	39	30	82	113	117	36	+
FBI-02533	5980	coli	2007	Animal				Pig	887	33	38	30	82	104	85	68	+
FBI-02534	6184	jejuni	2007	Animal				other	905	2	15	4	3	154	25	35
FBI-02535	6225	jejuni	2007	Animal				Aviary bird	267	4	7	40	4	42	51	1
FBI-02536	6316	jejuni	2007	Animal				other	5386	2	28	220	373	74	430	35	+
FBI-02537	6323	jejuni	2006	Animal				Dog	45	4	7	10	4	1	7	1
FBI-02538	6325	jejuni	2006	Animal				Dog	3478	2	1	1	5	11	1	5
FBI-02539	6344	jejuni	2007	Animal				Aviary bird	1073	8	10	2	2	89	12	6
FBI-02540	6345	jejuni	2007	Animal				Aviary bird	45	4	7	10	4	1	7	1
FBI-02541	6348	jejuni	2007	Animal				Dog	50	2	1	12	3	2	1	5
FBI-02542	6399	jejuni	2007	Food		Raw milk			21	2	1	1	3	2	1	5
FBI-02543	6439	coli	2007	Animal				other	3018	33	39	30	79	188	43	17
FBI-02544	6466	jejuni	2007	Animal				other	583	4	7	10	4	42	51	1
FBI-02545	6468	jejuni	2007	Animal				other	585	69	74	61	6	97	89	48
FBI-02546	6469	jejuni	2007	Animal				other	585	69	74	61	6	97	89	48
FBI-02547	6472	coli	2007	Animal				other	825	33	39	30	82	113	47	17
FBI-02548	6656	coli	2008	Food		Meat	Pork		1680	53	38	30	81	118	225	36	+
FBI-02549	6659	coli	2008	Animal				Goat	825	33	39	30	82	113	47	17
FBI-02550	6661	jejuni	2008	Food		Raw milk			21	2	1	1	3	2	1	5	+
FBI-02564	4897	jejuni	2008	Food		Meat	Poultry		5428	2	1	21	3	2	474	5
FBI-02565	5899	coli	2007	Animal				Pig	1153	33	39	30	82	118	35	17
FBI-02566	5920	coli	2007	Animal				Pig	854	33	38	30	82	104	43	17
FBI-02567	6660	jejuni	2008	Food		Raw milk			21	2	1	1	3	2	1	5	+
FBI-02612	A310	jejuni	2006	Human	Stool				53	2	1	21	3	2	1	5
FBI-02613	A318	jejuni	2006	Human	Blood				53	2	1	21	3	2	1	5
FBI-02614	A368	coli	2006	Human	Stool				872	33	39	30	82	113	44	17
FBI-02615	A396	jejuni	2006	Human	Stool				267	4	7	40	4	42	51	1
FBI-02616	A426	jejuni	2006	Human	Stool				464	24	2	2	2	10	3	1	+
FBI-02617	A588	jejuni	2007	Human	Stool				21	2	1	1	3	2	1	5
FBI-02618	A599	jejuni	2007	Human	Stool				572	62	4	5	2	2	1	5
FBI-02619	A659	jejuni	2007	Human	Stool				883	2	17	2	3	2	1	5
FBI-02620	A76	jejuni	2005	Human	Stool				572	62	4	5	2	2	1	5	+
FBI-02621	Ch1a	jejuni	2008	Animal				Laying hen	2807	7	17	2	15	13	3	12
FBI-02622	Ch4	jejuni	2008	Animal				Laying hen	4800	275	84	5	10	119	178	26
FBI-02623	RB1008	jejuni	2007	Animal				Broiler	257	9	2	4	62	4	5	6
FBI-02624	RB259	jejuni	2007	Animal				Broiler	760	2	1	52	3	2	100	5	+
FBI-02625	RB922	jejuni	2007	Animal				Broiler	21	2	1	1	3	2	1	5
FBI-02626	RB923	jejuni	2007	Animal				Broiler	21	2	1	1	3	2	1	5
FBI-02627	RB957	jejuni	2007	Animal				Broiler	50	2	1	12	3	2	1	5
FBI-02628	RB959	jejuni	2007	Animal				Broiler	3130	7	84	5	10	11	61	26
FBI-02629	RB960	jejuni	2007	Animal				Broiler	51	7	17	2	15	23	3	12
FBI-02630	RB961	coli	2007	Animal				Broiler	829	33	39	30	82	113	43	17	+
FBI-02631	RB964	coli	2007	Animal				Broiler	1628	33	39	30	79	104	206	17
FBI-02632	Ring267	jejuni	unknown	Human	unknown				48	2	4	1	2	7	1	5
FBI-02633	Typ57	jejuni	unknown	Human	unknown				403	10	27	16	19	10	5	7
FBI-02634	Typ58	coli	unknown	Human	unknown				900	32	38	30	82	152	35	17	+
FBI-02635	xy200	coli	1992	Human	Blood				1127	33	153	30	82	104	43	17	+
FBI-02636	xy247	coli	1992	Human	unknown				831	33	39	66	82	104	44	41
FBI-02637	xy248	jejuni	1992	Human	unknown				89	4	7	10	55	42	51	1
FBI-02638	xy249	jejuni	1992	Human	unknown				5388	63	223	141	252	306	19	169	+
FBI-02639	xy259	jejuni	1992	Human	unknown				21	2	1	1	3	2	1	5
FBI-02640	xy262	coli	1992	Human	unknown				2877	33	39	44	82	104	44	36
FBI-02641	xy358	jejuni	1993	Human	other				597	2	76	2	3	2	1	5
FBI-02642	xy707	jejuni	2000	Human	Blood				5389	8	76	5	3	11	3	1
FBI-02643	xy713	jejuni	2000	Human	Blood				1519	8	1	5	3	2	1	1
FBI-02644	xy791	jejuni	2003	Human	Blood				658	2	4	2	4	19	3	6
FBI-02645	xy846	coli	2004	Human	Stool				825	33	39	30	82	113	47	17
FBI-02646	xy897	jejuni	2004	Human	Stool				45	4	7	10	4	1	7	1
FBI-02647	xy898	jejuni	2004	Human	Stool				50	2	1	12	3	2	1	5
FBI-02648	xy901	jejuni	2004	Human	unknown				658	2	4	2	4	19	3	6
FBI-02649	xy904	jejuni	2004	Human	unknown				45	4	7	10	4	1	7	1
FBI-02650	A319	jejuni	2006	Human	Stool				50	2	1	12	3	2	1	5
FBI-02651	A339	jejuni	2006	Human	Stool				49	3	1	5	17	11	11	6
FBI-02652	A412	jejuni	2006	Human	Stool				51	7	17	2	15	23	3	12
FBI-03456	0202	jejuni	2008	Human	Stool				45	4	7	10	4	1	7	1
FBI-03457	0203	jejuni	2008	Human	Stool				702	2	52	29	48	127	99	23
FBI-03458	0206	jejuni	2008	Human	Stool				3327	218	17	5	2	10	3	6
FBI-03459	0207	jejuni	2008	Human	Stool				48	2	4	1	2	7	1	5
FBI-03460	0211	jejuni	2008	Human	Stool				400	8	17	5	2	10	59	6
FBI-03461	0212	jejuni	2008	Human	Stool				131	7	2	6	10	10	37	1
FBI-03462	0214	jejuni	2008	Human	Stool				48	2	4	1	2	7	1	5
FBI-03463	0219	jejuni	2008	Human	Stool				508	1	6	60	24	12	28	1
FBI-03464	0221	jejuni	2008	Human	Stool				356	14	17	5	2	11	3	6
FBI-03465	0222	jejuni	2008	Human	Stool				257	9	2	4	62	4	5	6
FBI-03466	0225	jejuni	2008	Human	Stool				50	2	1	12	3	2	1	5
FBI-03467	0226	jejuni	2008	Human	Stool				2803	7	4	6	68	188	3	46
FBI-03468	0228	jejuni	2009	Human	Stool				50	2	1	12	3	2	1	5
FBI-03469	0229	jejuni	2009	Human	Stool				50	2	1	12	3	2	1	5
FBI-03470	0230	jejuni	2009	Human	Stool				45	4	7	10	4	1	7	1
FBI-03595	22/31	coli	2008	Animal				Pig	854	33	38	30	82	104	43	17
FBI-03596	24/31	coli	2008	Animal				Pig	854	33	38	30	82	104	43	17
FBI-03597	25/31	coli	2008	Animal				Pig	854	33	38	30	82	104	43	17
FBI-03598	15/33	coli	2008	Animal				Pig	5375	215	39	30	82	104	35	17	+
FBI-03599	11/34	jejuni	2008	Animal				Pig	5408	10	27	16	19	10	471	7
FBI-03600	14/34	jejuni	2008	Animal				Pig	5408	10	27	16	19	10	471	7
FBI-03601	23/34	jejuni	2008	Animal				Pig	5408	10	27	16	19	10	471	7	+
FBI-03602	28/34	jejuni	2008	Animal				Pig	5408	10	27	16	19	10	471	7	+
FBI-03603	3/45	coli	2008	Animal				Pig	1571	32	39	30	82	104	43	36	+
FBI-03604	5/45	coli	2008	Animal				Pig	1571	32	39	30	82	104	43	36	+
FBI-03605	19/45	coli	2008	Animal				Pig	1117	33	39	30	78	104	35	17	+
FBI-03606	30/45	coli	2008	Animal				Pig	1117	33	39	30	78	104	35	17	+
FBI-03607	9/46	coli	2008	Animal				Pig	2718	33	38	30	82	113	47	17	+
FBI-03610	17/47	coli	2008	Animal				Pig	5372	33	39	30	78	104	47	17	+
FBI-03611	30/47	coli	2008	Animal				Pig	5372	33	39	30	78	104	47	17
FBI-03612	3/48	coli	2008	Animal				Pig	2220	33	38	30	82	337	43	17
FBI-03613	4/48	coli	2008	Animal				Pig	5162	33	66	30	79	113	43	17
FBI-03614	12/48	coli	2008	Animal				Pig	854	33	38	30	82	104	43	17
FBI-03615	19/48	coli	2008	Animal				Pig	887	33	38	30	82	104	85	68
FBI-03616	27/48	coli	2008	Animal				Pig	887	33	38	30	82	104	85	68
FBI-03617	28/48	jejuni	2008	Animal				Pig	5408	10	27	16	19	10	471	7	+
FBI-03618	4/50	coli	2008	Animal				Pig	5375	215	39	30	82	104	35	17	+
FBI-03619	8/50	coli	2008	Animal				Pig	1117	33	39	30	78	104	35	17	+
FBI-03620	14/50	coli	2008	Animal				Pig	854	33	38	30	82	104	43	17	+
FBI-03621	24/50	coli	2008	Animal				Pig	854	33	38	30	82	104	43	17	+
FBI-03622	9/51	coli	2008	Animal				Pig	1061	32	39	44	82	104	43	36	+
FBI-03623	11/51	jejuni	2008	Animal				Pig	5408	10	27	16	19	10	471	7
FBI-03624	14/51	coli	2008	Animal				Pig	830	33	39	30	79	104	47	17	+
FBI-03625	18/51	coli	2008	Animal				Pig	854	33	38	30	82	104	43	17
FBI-03749	I1054/09	jejuni	2009	Human	Stool				50	2	1	12	3	2	1	5
FBI-04152	I1759/09	jejuni	2009	Human	Stool				5390	64	22	20	100	134	101	60
FBI-04193	80333-4x/2	jejuni	2009	Animal				Cattle	50	2	1	12	3	2	1	5
FBI-04195	80333-9x/2	jejuni	2009	Animal				Cattle	50	2	1	12	3	2	1	5
FBI-04196	80333-10x/2	jejuni	2009	Animal				Cattle	50	2	1	12	3	2	1	5
FBI-04197	80342-2x/1	jejuni	2009	Animal				Cattle	21	2	1	1	3	2	1	5
FBI-04198	80342-4x/1	jejuni	2009	Animal				Cattle	50	2	1	12	3	2	1	5
FBI-04199	80342-10x/1	jejuni	2009	Animal				Cattle	21	2	1	1	3	2	1	5
FBI-04200	80351-1x/1	jejuni	2009	Animal				Cattle	141	2	1	10	3	2	1	5
FBI-04201	80353-2x/3	jejuni	2009	Animal				Cattle	604	1	2	3	27	5	9	3
FBI-04202	80353-5x/2	jejuni	2009	Animal				Cattle	604	1	2	3	27	5	9	3
FBI-04203	80353-6x/2	jejuni	2009	Animal				Cattle	61	1	4	2	2	6	3	17
FBI-04204	80355-7x/2	jejuni	2009	Animal				Cattle	50	2	1	12	3	2	1	5
FBI-04205	80355-10x/2	jejuni	2009	Animal				Cattle	50	2	1	12	3	2	1	5
FBI-04206	80285-1x/1	jejuni	2009	Animal				Laying hen	4810	47	55	5	10	2	48	8
FBI-04207	80285-4x/1	jejuni	2009	Animal				Laying hen	4810	47	55	5	10	2	48	8
FBI-04208	80285-5x/1	jejuni	2009	Animal				Laying hen	4810	47	55	5	10	2	48	8	+
FBI-04209	80289-10x/1	jejuni	2009	Animal				Laying hen	4810	47	55	5	10	2	48	8	+
FBI-04210	80286-7x/1	coli	2009	other					854	33	38	30	82	104	43	17	+
FBI-04211	80288-1x/1	jejuni	2009	Animal				Laying hen	3623	8	2	5	336	11	3	1
FBI-04212	80288-2x/1	jejuni	2009	Animal				Laying hen	5436	37	28	120	28	571	3	23
FBI-04213	80288-3x/1	jejuni	2009	Animal				Laying hen	3623	8	2	5	336	11	3	1
FBI-04214	80288-4x/1	jejuni	2009	Animal				Laying hen	5436	37	28	120	28	571	3	23
FBI-04215	80288-5x/1	coli	2009	Animal				Laying hen	5438	114	406	103	140	459	164	338	+
FBI-04216	80288-6x/1	jejuni	2009	Animal				Laying hen	5436	37	28	120	28	571	3	23
FBI-04217	80288-7x/1	jejuni	2009	Animal				Laying hen	5436	37	28	120	28	571	3	23
FBI-04218	80288-8x/1	jejuni	2009	Animal				Laying hen	5436	37	28	120	28	571	3	23
FBI-04219	80288-9x/1	jejuni	2009	Animal				Laying hen	1701	4	7	10	4	1	51	1
FBI-04220	80288-10x/1	jejuni	2009	Animal				Laying hen	5436	37	28	120	28	571	3	23
FBI-04251	6179	jejuni	2007	Food		Raw milk			918	2	4	1	4	19	1	5
FBI-04252	6278	jejuni	2007	Food		Raw milk			21	2	1	1	3	2	1	5
FBI-04253	6314	jejuni	2008	Food		Raw milk			61	1	4	2	2	6	3	17
FBI-04254	6315	jejuni	2008	Food		Raw milk			61	1	4	2	2	6	3	17
FBI-04255	6662	jejuni	2008	Food		Meat	Poultry		4369	264	356	12	3	2	1	5
FBI-04256	6668	jejuni	2008	Food		Meat	Poultry		2844	24	21	2	2	2	59	6
FBI-04257	6670	jejuni	2008	Animal				Aviary bird	1073	8	10	2	2	89	12	6
FBI-04258	6672	jejuni	2008	Food		Meat	Poultry		290	2	21	5	3	23	1	5
FBI-04259	6675	jejuni	2008	Animal				other	51	7	17	2	15	23	3	12
FBI-04260	6676	jejuni	2008	Food		Meat	Poultry		464	24	2	2	2	10	3	1
FBI-04261	6677	jejuni	2008	Food		Meat	Poultry		4802	2	61	29	28	526	34	23
FBI-04262	6681	jejuni	2008	Food		Meat	Poultry		2899	7	55	5	10	11	68	26	+
FBI-04263	6691	jejuni	2008	Food		Meat	Poultry		824	9	2	2	2	11	5	6
FBI-04264	6701	jejuni	2008	Animal				Aviary bird	989	93	30	2	2	89	59	6
FBI-04292	880 / 819712	jejuni	2008	Human	Stool				50	2	1	12	3	2	1	5
FBI-04293	862 / 807569	jejuni	2008	Human	Stool				21	2	1	1	3	2	1	5
FBI-04294	855 / 806006	jejuni	2008	Human	Stool				267	4	7	40	4	42	51	1
FBI-04295	854 / 804916	jejuni	2008	Human	Stool				50	2	1	12	3	2	1	5
FBI-04296	844 / 798469	jejuni	2008	Human	Blood				1073	8	10	2	2	89	12	6
FBI-04297	806 / 778308	jejuni	2008	Human	Stool				206	2	21	5	37	2	1	5
FBI-04298	791 / 772946	coli	2008	Human	Stool				1181	33	39	66	174	104	43	41
FBI-04299	768 / 761480	jejuni	2008	Human	Stool				21	2	1	1	3	2	1	5
FBI-04300	969 / 857281	jejuni	2008	Human	Stool				4686	10	27	43	392	6	18	7
FBI-04301	894 / 825770	coli	2008	Human	Stool				5433	33	38	30	82	118	43	339
FBI-04302	848 / 801517	jejuni	2008	Human	Stool				879	8	1	6	3	11	1	1
FBI-04308	6703	jejuni	2008	Food		Meat	Poultry		1073	8	10	2	2	89	12	6
FBI-04309	6745	jejuni	2008	Food		Meat	Poultry		46	2	21	5	3	2	1	5
FBI-04310	6752	jejuni	2008	Food		Meat	Poultry		464	24	2	2	2	10	3	1
FBI-04311	6768	jejuni	2008	Animal				Aviary bird	2153	7	21	2	62	67	48	6
FBI-04312	6769	jejuni	2008	Animal				Cattle	257	9	2	4	62	4	5	6
FBI-04313	6774	jejuni	2008	Food		Meat	Poultry		1709	22	15	4	64	74	25	23
FBI-04314	6776	jejuni	2008	Food		Meat	Poultry		2883	7	21	5	62	67	3	216
FBI-04315	6780	jejuni	2008	Food		Meat	Poultry		5391	2	15	4	28	17	34	35
FBI-04316	6794	jejuni	2008	other					1759	7	112	5	10	11	67	6
FBI-04317	6797	jejuni	2008	Food		Meat	Poultry		48	2	4	1	2	7	1	5
FBI-04318	6801	jejuni	2008	Food		Raw milk			53	2	1	21	3	2	1	5
FBI-04319	6802	jejuni	2008	Human	Stool				48	2	4	1	2	7	1	5
FBI-04320	6811	jejuni	2008	Animal				Aviary bird	50	2	1	12	3	2	1	5
FBI-04321	6812	jejuni	2008	Animal				Aviary bird	21	2	1	1	3	2	1	5
FBI-04325	80295-1x/1	coli	2009	Animal				Laying hen	5434	33	39	30	82	572	47	17
FBI-04326	80295-3x/1	jejuni	2009	Animal				Laying hen	4748	2	15	4	4	20	34	35
FBI-04327	80295-4x/1	jejuni	2009	Animal				Laying hen	3623	8	2	5	336	11	3	1
FBI-04328	80295-5x/1	coli	2009	Animal				Laying hen	5392	103	195	103	140	459	164	79
FBI-04329	80295-6x/1	jejuni	2009	Animal				Laying hen	534	7	78	42	95	106	12	8
FBI-04330	80295-7x/1	jejuni	2009	Animal				Laying hen	4748	2	15	4	4	20	34	35
FBI-04331	80295-8x/1	jejuni	2009	Animal				Laying hen	607	8	2	5	53	11	3	1	+
FBI-04332	80295-9x/1	jejuni	2009	Animal				Laying hen	534	7	78	42	95	106	12	8
FBI-04333	80295-10x/1	coli	2009	Animal				Laying hen	5439	114	406	103	140	459	164	79
FBI-04334	80302-1x/1	jejuni	2009	Animal				Laying hen	2192	2	7	5	2	2	1	5
FBI-04335	80302-3x/1	jejuni	2009	Animal				Laying hen	2192	2	7	5	2	2	1	5
FBI-04336	80302-4x/1	jejuni	2009	Animal				Laying hen	2192	2	7	5	2	2	1	5
FBI-04337	80302-5x/1	jejuni	2009	Animal				Laying hen	48	2	4	1	2	7	1	5
FBI-04338	80302-6x/1	coli	2009	Animal				Laying hen	854	33	38	30	82	104	43	17
FBI-04339	80302-8x/1	coli	2009	Animal				Laying hen	854	33	38	30	82	104	43	17	+
FBI-04340	80302-9x/1	jejuni	2009	Animal				Laying hen	48	2	4	1	2	7	1	5
FBI-04341	80305-2x/1	jejuni	2009	Animal				Laying hen	1701	4	7	10	4	1	51	1
FBI-04342	80305-7x/1	coli	2009	Animal				Laying hen	825	33	39	30	82	113	47	17
FBI-04343	80305-9x/1	jejuni	2009	Animal				Laying hen	1709	22	15	4	64	74	25	23
FBI-04344	80305-10x/1	jejuni	2009	Animal				Laying hen	1701	4	7	10	4	1	51	1
FBI-04345	80307-3x/1	coli	2009	other					825	33	39	30	82	113	47	17
FBI-04346	80310-2x/1	jejuni	2009	Animal				Laying hen	4780	2	28	4	405	154	25	35
FBI-04347	80310-5x/1	jejuni	2009	Animal				Laying hen	290	2	21	5	3	23	1	5
FBI-04348	80310-6x/1	coli	2009	Animal				Laying hen	829	33	39	30	82	113	43	17
FBI-04349	80310-10x/1	coli	2009	Animal				Laying hen	1628	33	39	30	79	104	206	17
FBI-04350	80311-1x/1	jejuni	2009	Animal				Laying hen	5393	7	1	5	10	11	67	6
FBI-04351	80311-2x/1	jejuni	2009	Animal				Laying hen	534	7	78	42	95	106	12	8
FBI-04352	80311-3x/1	jejuni	2009	Animal				Laying hen	5394	2	1	10	4	67	67	1
FBI-04353	80311-4x/1	coli	2009	Animal				Laying hen	5395	33	39	30	82	459	47	17	+
FBI-04354	80311-5x/1	coli	2009	Animal				Laying hen	4453	33	39	65	82	104	43	17
FBI-04355	80311-6x/1	coli	2009	Animal				Laying hen	5434	33	39	30	82	572	47	17
FBI-04356	80311-9x/1	jejuni	2009	Animal				Laying hen	3766	22	28	4	28	363	3	35	+
FBI-04357	80311-10x/1	jejuni	2009	Animal				Laying hen	587	1	2	42	4	90	25	8
FBI-04362	6814	jejuni	2008	Food		Meat	Poultry		45	4	7	10	4	1	7	1
FBI-04363	6816	jejuni	2008	Food		Meat	Poultry		2219	10	7	10	4	1	7	1
FBI-04364	6823	jejuni	2008	Food		Meat	Poultry		50	2	1	12	3	2	1	5
FBI-04365	6829	jejuni	2008	Food		Meat	Poultry		50	2	1	12	3	2	1	5
FBI-04366	6858	jejuni	2008	Food		Raw milk			1073	8	10	2	2	89	12	6
FBI-04367	6894	jejuni	2008	Animal				Aviary bird	45	4	7	10	4	1	7	1
FBI-04368	6896	jejuni	2008	Food		Raw milk			334	4	7	40	4	42	7	1
FBI-04369	6898	jejuni	2008	Animal				Aviary bird	1229	97	121	97	125	174	152	100
FBI-04370	6916	jejuni	2008	Animal				Aviary bird	5430	17	2	9	5	573	2	4
FBI-04371	6917	jejuni	2008	Animal				Sheep	21	2	1	1	3	2	1	5
FBI-04372	6931	jejuni	2008	Animal				Aviary bird	5441	258	174	154	193	574	472	284
FBI-04373	6994	coli	2008	Animal				Aviary bird	3016	33	39	103	79	104	35	17
FBI-04374	7021	jejuni	2008	Animal				Aviary bird	4917	4	280	10	4	1	7	1
FBI-04375	7040	jejuni	2008	Food		Meat	Poultry		572	62	4	5	2	2	1	5	+
FBI-04376	7043	jejuni	2008	Food		Meat	Poultry		334	4	7	40	4	42	7	1
FBI-04383	I2225/09	coli	2009	Human	Stool				827	33	39	30	82	104	56	17
FBI-04384	I2233/09	jejuni	2009	Human	Stool				45	4	7	10	4	1	7	1
FBI-04409	B09_8735	jejuni	2009	Human	Stool				22	1	3	6	4	3	3	3
FBI-04410	Bo9_11115	jejuni	2009	Human	Stool				21	2	1	1	3	2	1	5
FBI-04412	B09_18300	jejuni	2009	Human	Stool				257	9	2	4	62	4	5	6
FBI-04415	B09_18548	jejuni	2009	Human	Stool				400	8	17	5	2	10	59	6
FBI-04418	B09_20095	jejuni	2009	Human	Stool				572	62	4	5	2	2	1	5	+
FBI-04421	B09_21697	jejuni	2009	Human	Stool				50	2	1	12	3	2	1	5
FBI-04423	B09:21563	jejuni	2009	Human	Stool				61	1	4	2	2	6	3	17
FBI-04425	B09_29684	jejuni	2009	Human	Stool				400	8	17	5	2	10	59	6
FBI-04426	B09_32843	jejuni	2009	Human	Stool				572	62	4	5	2	2	1	5	+
FBI-04428	B09_36943	jejuni	2009	Human	Stool				5396	7	4	5	2	10	3	6
FBI-04430	B09_33069	jejuni	2009	Human	Stool				61	1	4	2	2	6	3	17
FBI-04432	B09_36867	jejuni	2009	Human	Stool				5396	7	4	5	2	10	3	6
FBI-04434	B09_38676	jejuni	2009	Human	Stool				257	9	2	4	62	4	5	6
FBI-04436	B09_39945	jejuni	2009	Human	Stool				257	9	2	4	62	4	5	6
FBI-04438	B09_41453	jejuni	2009	Human	Stool				21	2	1	1	3	2	1	5
FBI-04440	B09_42431	jejuni	2009	Human	Stool				61	1	4	2	2	6	3	17
FBI-04442	B09_41452	jejuni	2009	Human	Stool				50	2	1	12	3	2	1	5
FBI-04444	B09_41458	jejuni	2009	Human	Stool				50	2	1	12	3	2	1	5
FBI-04445	B09_41934	jejuni	2009	Human	Stool				45	4	7	10	4	1	7	1
FBI-04446	B09_43708	jejuni	2009	Human	Stool				1519	8	1	5	3	2	1	1
FBI-04448	B09_49496	jejuni	2009	Human	Stool				21	2	1	1	3	2	1	5
FBI-04452	I2368/09	jejuni	2009	Human	Stool				4820	2	364	2	4	19	3	6
FBI-04847	Bo9_58085	jejuni	2009	Human	Stool				586	1	2	42	4	98	58	34
FBI-04849	I2482/09	coli	2009	Human	Stool				1191	33	39	30	82	189	47	17
FBI-04850	I2430/09	jejuni	2009	Human	Stool				50	2	1	12	3	2	1	5	+
FBI-04938	I2836/09	jejuni	2009	Human	Stool				354	8	10	2	2	11	12	6
FBI-04945	7044	jejuni	2008	Food		Meat	Poultry		4430	37	365	21	64	505	24	23
FBI-04946	7050	jejuni	2008	Food		Meat	Poultry		5397	24	115	4	28	278	29	23
FBI-04947	7061	jejuni	2008	Food		Raw milk			50	2	1	12	3	2	1	5
FBI-04948	7063	jejuni	2009	Food		Meat	Poultry		5398	2	126	4	64	141	3	40
FBI-04949	7072	jejuni	2008	Animal				Dog	572	62	4	5	2	2	1	5	+
FBI-04950	7073	jejuni	2009	Food		Meat	Poultry		48	2	4	1	2	7	1	5
FBI-04951	7074	jejuni	2009	Food		Meat	Poultry		2909	22	15	4	243	11	29	35	+
FBI-04952	7080	jejuni	2009	Food		Meat	Poultry		5211	7	28	4	28	363	3	35	+
FBI-04953	7085	jejuni	2008	Food		Meat	Poultry		2367	2	28	29	28	74	267	124
FBI-04954	7087	jejuni	2009	Animal				Aviary bird	5019	22	61	4	28	74	99	35
FBI-04955	6663	coli	2008	Food		Meat	Poultry		5437	103	110	30	140	459	164	340	+
FBI-04956	6674	coli	2008	Food		Meat	Poultry		5399	33	38	30	82	395	35	36	+
FBI-04957	6678	coli	2008	Animal				Aviary bird	5435	33	38	30	79	113	43	341
FBI-04958	6686	coli	2008	Food		Meat	Poultry		829	33	39	30	82	113	43	17
FBI-04959	6696	coli	2008	Food		Meat	Poultry		1585	33	39	30	82	189	43	17
FBI-04960	6861	coli	2008	Animal				Sheep	827	33	39	30	82	104	56	17
FBI-04961	6899	coli	2008	Animal				Sheep	827	33	39	30	82	104	56	17
FBI-04962	6949	coli	2008	Food		Meat	Poultry		3016	33	39	103	79	104	35	17
FBI-04963	7042	coli	2008	Animal				Laying hen	860	33	39	30	79	113	47	17
FBI-04964	7047	coli	2008	Food		other			860	33	39	30	79	113	47	17
FBI-04965	7049	coli	2008	Food		Meat	Poultry		3016	33	39	103	79	104	35	17
FBI-04993	B09-60297	jejuni	2009	Human	Stool				2274	9	17	5	10	350	3	3
FBI-04994	B09-61783	jejuni	2009	Human	Stool				441	7	1	2	83	2	3	6
FBI-04995	B09-61992	jejuni	2009	Human	Stool				572	62	4	5	2	2	1	5
FBI-04996	B09-66397	jejuni	2009	Human	Stool				883	2	17	2	3	2	1	5
FBI-04997	B09-66049	jejuni	2009	Human	Stool				122	6	4	5	2	2	1	5
FBI-04998	B09-67795	jejuni	2009	Human	Stool				50	2	1	12	3	2	1	5
FBI-04999	B09-66142	jejuni	2009	Human	Stool				51	7	17	2	15	23	3	12
FBI-05009	I3099#09	jejuni	2009	Human	Stool				50	2	1	12	3	2	1	5
FBI-05011	B09-75670	coli	2009	Human	Stool				1628	33	39	30	79	104	206	17
FBI-05012	I3148#09	jejuni	2009	Human	Stool				1073	8	10	2	2	89	12	6
FBI-05177	I3938/09	jejuni	2009	Human	Stool				2135	8	1	6	3	2	1	12
FBI-05502	I70/10	jejuni	2010	Human	Stool				1073	8	10	2	2	89	12	6
FBI-05524	7086	coli	2008	Food		Meat	Poultry		1769	33	176	30	115	113	43	17
FBI-05525	7089	jejuni	2008	Food		Meat	Poultry		572	62	4	5	2	2	1	5
FBI-05526	7098	jejuni	2008	Food		Meat	Poultry		48	2	4	1	2	7	1	5
FBI-05527	7115	coli	2009	Food		Meat	Poultry		1590	33	39	65	79	104	43	17	+
FBI-05528	7121	coli	2009	Food		Meat	Poultry		1586	33	176	30	82	113	43	17
FBI-05529	7122	jejuni	2009	Food		Meat	Poultry		4369	264	356	12	3	2	1	5
FBI-05530	7126	jejuni	2009	Food		Meat	Poultry		353	7	17	5	2	10	3	6
FBI-05531	7127	jejuni	2009	Food		Meat	Poultry		881	9	17	52	10	10	3	1
FBI-05532	7239	jejuni	2008	Food		Raw milk			21	2	1	1	3	2	1	5
FBI-05533	7246	coli	2008	Food		Meat	Poultry		825	33	39	30	82	113	47	17
FBI-05534	7247	coli	2008	Food		Meat	Poultry		832	33	39	30	79	113	43	17
FBI-05535	7248	coli	2008	Food		Meat	Poultry		1600	33	39	65	140	104	43	17	+
FBI-05536	7255	jejuni	2009	Food		Meat	Poultry		21	2	1	1	3	2	1	5
FBI-05537	7266	coli	2009	Food		Meat	Poultry		860	33	39	30	79	113	47	17
FBI-05538	7272	jejuni	2009	Food		Meat	Poultry		2844	24	21	2	2	2	59	6
FBI-05539	7275	jejuni	2009	Food		Meat	Poultry		572	62	4	5	2	2	1	5
FBI-05540	7279	coli	2009	Food		Meat	Poultry		5400	114	39	30	82	113	43	17
FBI-05541	7281	coli	2009	Food		Meat	Poultry		4988	33	110	30	116	113	47	17
FBI-05542	7282	jejuni	2009	Food		Meat	Poultry		4681	2	1	12	3	2	1	291
FBI-05543	7296	coli	2009	Food		Meat	Poultry		3018	33	39	30	79	188	43	17
FBI-05544	7321	jejuni	2009	Food		Meat	Poultry		267	4	7	40	4	42	51	1
FBI-05545	7322	coli	2009	Food		Meat	Poultry		5401	33	271	232	311	113	43	41
FBI-05546	7338	jejuni	2009	Food		Meat	Poultry		51	7	17	2	15	23	3	12
FBI-05547	7343	coli	2009	Food		Meat	Poultry		832	33	39	30	79	113	43	17
FBI-05548	7344	coli	2009	Food		Meat	Poultry		4988	33	110	30	116	113	47	17	+
FBI-05549	7345	jejuni	2009	Food		Meat	Poultry		21	2	1	1	3	2	1	5
FBI-05550	7349	jejuni	2009	Food		Meat	Poultry		583	4	7	10	4	42	51	1
FBI-05551	7350	coli	2009	Food		Meat	Poultry		3018	33	39	30	79	188	43	17	+
FBI-05552	7595	jejuni	2009	Food		Raw milk product			3623	8	2	5	336	11	3	1
FBI-05553	7731	jejuni	2009	Food		Raw milk			21	2	1	1	3	2	1	5
FBI-05554	7732	jejuni	2009	Food		Raw milk			21	2	1	1	3	2	1	5
FBI-05555	7767	jejuni	2009	Food		Meat	Pork		5402	8	10	2	2	2	12	6
FBI-05556	7775	jejuni	2009	Food		Raw milk			441	7	1	2	83	2	3	6
FBI-05557	7874	jejuni	2009	Food		Raw milk			5403	2	1	1	3	89	1	5
FBI-05558	7928	jejuni	2009	Food		Raw milk			21	2	1	1	3	2	1	5
FBI-05559	7939	jejuni	2009	Food		Raw milk			22	1	3	6	4	3	3	3
FBI-05560	M3a	jejuni	2009	Animal				Laying hen	457	7	4	5	2	13	3	26
FBI-05612	B09 78010	jejuni	2009	Human	Stool				19	2	1	5	3	2	1	5
FBI-05614	B10 598	jejuni	2010	Human	Stool				3573	7	172	21	49	125	224	51
FBI-05615	B10 1614	jejuni	2010	Human	Stool				356	14	17	5	2	11	3	6
FBI-05622	I614#10	jejuni	2010	Human	Stool				51	7	17	2	15	23	3	12
FBI-05625	I766#10	jejuni	2010	Human	Stool				50	2	1	12	3	2	1	5
FBI-05686	B10 34730	jejuni	2010	Human	Stool				464	24	2	2	2	10	3	1
FBI-05687	B10 24250	jejuni	2010	Human	Stool				3573	7	172	21	49	125	224	51
FBI-05750	I1960#10	jejuni	2010	Human	Stool				586	1	2	42	4	98	58	34
FBI-05984	7123	jejuni	2008	Food		Meat	Poultry		2175	8	84	5	10	119	178	26
FBI-05985	7125	jejuni	2008	Food		Meat	Poultry		2288	8	10	2	2	347	1	6
FBI-05986	7249	jejuni	2009	Food		Meat	Poultry		5404	22	52	75	373	74	34	23
FBI-05987	7250	coli	2009	Food		Meat	Poultry		829	33	39	30	82	113	43	17
FBI-05988	7257	jejuni	2009	Food		Meat	Poultry		5405	2	61	120	38	40	3	35
FBI-05989	7276	jejuni	2009	Food		Meat	Poultry		53	2	1	21	3	2	1	5
FBI-05990	7294	coli	2009	Food		Meat	Poultry		828	33	39	30	82	104	43	17
FBI-05991	7332	jejuni	2009	Food		Meat	Poultry		2368	22	28	4	28	363	99	35	+
FBI-05992	7333	coli	2009	Food		Meat	Poultry		855	33	39	30	79	104	35	17
FBI-05993	7334	coli	2009	Food		Meat	Poultry		855	33	39	30	79	104	35	17
FBI-05994	7360	jejuni	2009	Food		Meat	Poultry		257	9	2	4	62	4	5	6
FBI-05995	7365	jejuni	2009	Food		Meat	Poultry		572	62	4	5	2	2	1	5	+
FBI-05996	7366	coli	2009	Food		Meat	Poultry		829	33	39	30	82	113	43	17	+
FBI-05997	7367	coli	2009	Food		Meat	Poultry		5440	114	110	30	140	188	473	342	+
FBI-05998	7370	jejuni	2009	Food		Meat	Poultry		572	62	4	5	2	2	1	5	+
FBI-05999	7371	jejuni	2009	Food		Meat	Poultry		978	47	55	5	10	23	120	8
FBI-06000	7376	jejuni	2009	Food		Meat	Poultry		572	62	4	5	2	2	1	5	+
FBI-06001	7393	coli	2009	Food		Meat	Poultry		1628	33	39	30	79	104	206	17
FBI-06002	7394	jejuni	2009	Food		Meat	Poultry		354	8	10	2	2	11	12	6
FBI-06003	7401	jejuni	2009	Food		Meat	Poultry		19	2	1	5	3	2	1	5
FBI-06004	7406	jejuni	2009	Food		Meat	Poultry		53	2	1	21	3	2	1	5
FBI-06005	7434	coli	2009	Food		Meat	Poultry		5406	299	39	30	79	113	43	17
FBI-06006	7507	jejuni	2009	Food		Meat	Poultry		50	2	1	12	3	2	1	5
FBI-06007	7569	jejuni	2009	Food		Meat	Poultry		572	62	4	5	2	2	1	5
FBI-06008	7577	coli	2009	Food		Meat	Poultry		825	33	39	30	82	113	47	17
FBI-06009	7620	jejuni	2009	Food		Meat	Poultry		2882	7	2	5	299	10	3	6
FBI-06010	7647	jejuni	2009	Food		Meat	Poultry		4584	2	371	4	399	372	99	35	+
FBI-06011	7658	jejuni	2009	Food		Meat	Poultry		21	2	1	1	3	2	1	5
FBI-06012	7670	jejuni	2009	Food		Meat	Poultry		45	4	7	10	4	1	7	1
FBI-06013	7681	jejuni	2009	Food		Meat	Poultry		2274	9	17	5	10	350	3	3
FBI-06014	7723	coli	2009	Food		Meat	Beef		2172	32	38	30	82	104	35	17	+
FBI-06015	7729	coli	2009	Food		Meat	Poultry		860	33	39	30	79	113	47	17
FBI-06016	7730	jejuni	2009	Food		Meat	Poultry		2807	7	17	2	15	13	3	12
FBI-06017	7772	coli	2009	Food		Meat	Poultry		3016	33	39	103	79	104	35	17	+
FBI-06018	7792	coli	2009	Food		Meat	Poultry		3990	33	66	30	79	104	43	17
FBI-06019	7818	jejuni	2009	Food		Meat	Poultry		45	4	7	10	4	1	7	1
FBI-06020	8078	jejuni	2009	Food		Meat	Poultry		4430	37	365	21	64	505	24	23	+
FBI-06021	8093	jejuni	2009	Food		Meat	Beef		267	4	7	40	4	42	51	1
FBI-06022	8160	coli	2009	Food		Meat	Pork		1096	33	38	30	82	104	35	17	+
FBI-06023	8284	jejuni	2010	Food		Raw milk			50	2	1	12	3	2	1	5
FBI-06024	8444	jejuni	2010	Food		Raw milk			270	10	27	43	19	6	18	7
FBI-06025	8458	jejuni	2010	Food		Raw milk			22	1	3	6	4	3	3	3
FBI-06026	8527	jejuni	2010	Food		Raw milk			61	1	4	2	2	6	3	17	+
FBI-06027	8528	jejuni	2010	Food		Raw milk			42	1	2	3	4	5	9	3
FBI-06038	I2747/10	jejuni	2010	Human	Stool				1073	8	10	2	2	89	12	6
FBI-06039	I2759/10	coli	2010	Human	Stool				832	33	39	30	79	113	43	17
FBI-06063	10 39661	jejuni	2010	Human	Stool				3573	7	172	21	49	125	224	51
FBI-06064	B10 52867	jejuni	2010	Human	Stool				356	14	17	5	2	11	3	6
FBI-06065	B10 56363	jejuni	2010	Human	Stool				50	2	1	12	3	2	1	5
FBI-06066	B10 60634	jejuni	2010	Human	Stool				5429	2	28	84	28	575	99	35
FBI-06067	B10 67260	jejuni	2010	Human	Stool				2803	7	4	6	68	188	3	46
FBI-06068	B10 74777	jejuni	2010	Human	Stool				441	7	1	2	83	2	3	6
FBI-06069	B10 71288	jejuni	2010	Human	Blood				356	14	17	5	2	11	3	6
FBI-06071	A0976 / 863126	jejuni	2008	Human	Stool				464	24	2	2	2	10	3	1	+
FBI-06072	A1058 / 896101	jejuni	2009	Human	Stool				1775	10	27	59	19	10	5	7
FBI-06073	A1126 / 924535	jejuni	2009	Human	Stool				879	8	1	6	3	11	1	1
FBI-06074	A1152 / 933999	jejuni	2009	Human	Stool				21	2	1	1	3	2	1	5
FBI-06075	A1195 / 946130	jejuni	2009	Human	Stool				400	8	17	5	2	10	59	6
FBI-06076	A1199 / 946130	jejuni	2009	Human	Stool				400	8	17	5	2	10	59	6
FBI-06077	A1233 / 963235	jejuni	2009	Human	Stool				50	2	1	12	3	2	1	5
FBI-06078	A1237 / 966044	jejuni	2009	Human	Stool				21	2	1	1	3	2	1	5
FBI-06079	A1295 / 985432	coli	2009	Human	Stool				901	33	39	30	79	104	43	41	+
FBI-06080	A1331 / 994903	jejuni	2009	Human	Stool				1519	8	1	5	3	2	1	1
FBI-06081	A1338 / 998810	jejuni	2009	Human	Stool				1519	8	1	5	3	2	1	1
FBI-06082	A1344 / 1002638	jejuni	2010	Human	Stool				464	24	2	2	2	10	3	1
FBI-06083	A1345 / 1001966	jejuni	2009	Human	Blood				21	2	1	1	3	2	1	5
FBI-06085	A1500 / 1055561	jejuni	2010	Human	Stool				2274	9	17	5	10	350	3	3
FBI-06086	A1501 / 1055196	jejuni	2010	Human	Stool				50	2	1	12	3	2	1	5
FBI-06087	A1524 / 1065304	jejuni	2010	Human	Stool				21	2	1	1	3	2	1	5	+
FBI-06088	A1531 / 1068866	coli	2010	Human	Stool				5407	32	42	30	82	104	56	139	+
FBI-06089	A1546 / 1071333	coli	2010	Human	Stool				1628	33	39	30	79	104	206	17
FBI-06090	A1555 / 1076859	jejuni	2010	Human	Stool				383	4	7	12	4	42	51	1	+
FBI-06091	A1558 / 1077972	jejuni	2010	Human	Stool				50	2	1	12	3	2	1	5
FBI-06092	A1564 / 1082665	coli	2010	Human	Stool				1628	33	39	30	79	104	206	17
FBI-06093	A1565 / 1083651	jejuni	2010	Human	Stool				572	62	4	5	2	2	1	5	+
FBI-06094	A1586 / 1095727	jejuni	2010	Human	Stool				122	6	4	5	2	2	1	5
FBI-06095	A1590 / 1097048	jejuni	2010	Human	Biopsy				403	10	27	16	19	10	5	7
FBI-06096	B10 76386	coli	2010	Human	Stool				3016	33	39	103	79	104	35	17
FBI-06098	A1595 / 1101028	jejuni	2010	Human	Stool				2883	7	21	5	62	67	3	216
FBI-06399	1109414	coli	2010	Human	Stool				4086	33	39	44	82	104	44	68	+
FBI-06466	1123353 / A1341	jejuni	2010	Human	Stool				1044	2	10	2	4	19	3	6
FBI-06469	1138039 / A1671	coli	2011	Human	Stool				854	33	38	30	82	104	43	17	+
FBI-06471	1144328 / A1688	jejuni	2011	Human	Stool				45	4	7	10	4	1	7	1
