# Supplementary material for: Closely related Campylobacter jejuni strains from different sources reveal a generalist rather than a specialist lifestyle
Source: BMC Genomics. 2011 Nov 28;12:584. doi: 10.1186/1471-2164-12-584 (PMC3283744; doi:10.1186/1471-2164-12-584)
Supplement: Additional file 3 — Supplementary Table S10: Statistical analysis of Campylobacter jejuni ST-21 genome comparisons using a Bayesian statistical model; comparative statistical values for the proportion of clonal sites, where mutations or recombination were found in each strain, are indicated; average length of recombined regions and amount of polymorphism brought in by recombination in each strain are also listed. [file 1471-2164-12-584-S3.XLS]

## Sheet: Sheet1
Table S10: Statistical analysis of Campylobacter jejuni ST-21 genome comparisons using a Bayesian statistical model
Comparison	12	13	14	15	23	24	25	34	35	45
theta	4.7e-05 [3.6e-05 5.7e-05]	7.3e-05 [5.9e-05 8.7e-05]	3.5e-05 [2.6e-05 4.5e-05]	1.3e-04 [1.1e-04 1.5e-04]	5.8e-05 [4.5e-05 7.0e-05]	3.6e-05 [2.7e-05 4.6e-05]	1.3e-04 [1.1e-04 1.4e-04]	4.0e-05 [3.0e-05 5.2e-05]	1.4e-04 [1.2e-04 1.6e-04]	1.2e-04 [1.0e-04 1.4e-04]
rho	1.9e-05 [1.2e-05 2.6e-05]	6.7e-05 [5.4e-05 8.2e-05]	1.9e-05 [1.2e-05 2.7e-05]	9.5e-05 [7.6e-05 1.1e-04]	3.3e-05 [2.3e-05 4.3e-05]	1.2e-05 [6.7e-06 1.8e-05]	8.1e-05 [6.5e-05 9.7e-05]	3.9e-05 [2.8e-05 5.0e-05]	1.1e-04 [8.9e-05 1.3e-04]	7.6e-05 [6.2e-05 9.2e-05]
delta	2581 [1677 3822]	833 [665 1027]	1643 [1101 2499]	929 [757 1113]	1732 [1263 2341]	2978 [1796 4972]	1229 [996 1500]	1005 [740 1343]	899 [750 1062]	1085 [884 1333]
nu	2.1e-02 [1.9e-02 2.2e-02]	2.7e-02 [2.6e-02 2.9e-02]	2.2e-02 [2.0e-02 2.4e-02]	2.5e-02 [2.4e-02 2.6e-02]	1.5e-02 [1.4e-02 1.6e-02]	1.4e-02 [1.3e-02 1.5e-02]	2.0e-02 [1.9e-02 2.1e-02]	1.7e-02 [1.6e-02 1.9e-02]	2.2e-02 [2.1e-02 2.3e-02]	2.2e-02 [2.1e-02 2.2e-02]
rho/theta	0.4 [0.2 0.6]	0.9 [0.7 1.3]	0.6 [0.4 0.9]	0.7 [0.5 0.9]	0.6 [0.4 0.8]	0.3 [0.2 0.6]	0.6 [0.5 0.8]	1.0 [0.6 1.4]	0.8 [0.6 1.0]	0.6 [0.5 0.8]
rho*nu*delta/theta	21.6 [11.7 35.9]	21.1 [15.3 29.2]	20.3 [10.9 33.7]	16.9 [12.6 22.3]	14.5 [9.1 20.9]	13.9 [6.3 26.2]	15.9 [11.8 21.0]	17.2 [10.7 25.4]	15.5 [11.5 20.0]	14.7 [10.9 19.7]
Parameters of the Bayesian statistical model are theta, rho, delta and nu. Theta is the proportion of clonal sites where mutations are found. Rho is the proportion of clonal sites where recombination is initiated. delta is the average length of recombined regions and nu is the amount of polymorphism brought in by recombination. rho/theta is the ratio of rates of recombination and mutation, and is…
The numbering of the columns indicating the pairwise alignments of genomes corresponds to Figure 6 (each digit 1 to 5 corresponds to one strain; 04199 was numbered 1 and was the reference strain and scaffold for these genome alignments)
